# Supplementary material for: Impact of intercropping on the coupling between soil microbial community structure, activity, and nutrient-use efficiencies
Source: PeerJ. 2019 Feb 8;7:e6412. doi: 10.7717/peerj.6412 (PMC6369829; doi:10.7717/peerj.6412)
Supplement: Supplemental Information 1 [file peerj-07-6412-s001.csv]

Definition	M-Sugarcane	M-Sugarcane	M-Sugarcane	I-Soybean	I-Sugarcane	I-Sugarcane	I-Sugarcane	M-Soybean	M-Soybean	M-Soybean	I-Soybean	I-Soybean
1,1,1-Trichloro-2,2-bis(4-chlorophenyl)ethane (DDT) degradation	185	260	251	288	335	325	326	318	255	318	294	319
ABC transporters	610575	787780	796244	695890	776329	757300	735257	581069	573736	816030	621461	669631
Adherens junction	47	60	72	78	90	88	86	57	55	55	89	76
Adipocytokine signaling pathway	19113	24923	24439	24696	25858	25204	24144	18662	18534	27395	20735	22693
African trypanosomiasis	3606	4654	4318	5634	5596	5476	5371	3217	3305	5567	4331	4925
Alanine, aspartate and glutamate metabolism	167372	216906	205625	218970	221519	217240	206540	146593	151717	234799	177246	200138
Aldosterone-regulated sodium reabsorption	8	16	15	10	10	8	15	3	7	7	13	13
Alzheimer's disease	15462	20090	21026	19586	20455	19815	20096	15095	14569	20683	16967	18424
Amino acid metabolism	47960	62159	59374	60555	61539	59366	57148	41626	42413	65345	49020	55876
Amino acid related enzymes	224790	290644	273481	282474	286905	279715	266467	192009	198610	307299	229452	259937
Amino sugar and nucleotide sugar metabolism	206918	266256	241399	284360	273990	272747	254441	170393	181490	294569	219651	255155
Aminoacyl-tRNA biosynthesis	184369	238110	222748	227689	230712	224968	213257	153866	160220	249842	183581	209407
Aminobenzoate degradation	85471	111659	117231	112707	124234	121097	117222	95572	92317	124597	102746	106529
Amoebiasis	3941	5079	4679	5234	5141	4949	4784	3316	3535	5747	4008	4708
Amyotrophic lateral sclerosis (ALS)	6675	8667	9905	8648	9888	9603	9987	7760	7219	9122	8243	8356
Antigen processing and presentation	2486	3277	2932	2852	3276	2706	2811	2071	2169	3588	2423	2834
Apoptosis	2701	3509	4425	3807	4356	4229	4597	3448	3054	3725	3754	3733
Arachidonic acid metabolism	14503	18930	18303	19756	20747	20100	19306	13654	13905	21427	16379	18134
Arginine and proline metabolism	219575	284035	276036	275356	286157	277537	268482	198980	201342	304330	229099	256245
Arrhythmogenic right ventricular cardiomyopathy (ARVC)	47	60	72	78	90	88	86	57	55	55	89	76
Ascorbate and aldarate metabolism	27434	35414	35635	38031	39523	39129	37723	27806	27705	39802	32282	34979
Atrazine degradation	8264	10727	11354	10534	12092	11172	11637	9257	8392	11520	9564	10540
Bacterial chemotaxis	113354	147936	146635	135429	139866	131440	132974	99953	100834	148010	113783	126443
Bacterial invasion of epithelial cells	186	272	248	419	310	275	297	113	144	288	299	493
Bacterial motility proteins	309843	403834	393114	381481	379694	363048	357279	267705	270313	410065	309954	353317
Bacterial secretion system	128344	167492	163505	168166	170367	166037	162481	116898	117741	177337	138741	154802
Bacterial toxins	16658	21529	19693	23752	22833	23057	21510	14429	15146	24414	18424	21196
Basal transcription factors	684	968	893	903	1212	1085	1024	782	812	1127	874	848
Base excision repair	84923	110240	104199	114269	115507	113891	108152	76467	79245	121932	92266	103655
Benzoate degradation	96038	126003	132365	118318	135524	128827	126813	106039	101074	138203	109038	112900
Betalain biosynthesis	1526	1915	1822	2956	2465	2674	2467	1282	1406	2299	2179	2496
Bile secretion	805	961	628	834	829	884	675	490	614	1104	626	721
Biosynthesis and biodegradation of secondary metabolites	10019	13170	13429	12380	14099	13448	13411	10592	10307	14447	11161	12015
Biosynthesis of 12-, 14- and 16-membered macrolides	233	335	299	267	236	208	282	224	249	318	253	297
Biosynthesis of ansamycins	11253	14417	14025	13800	14211	13982	13379	10036	10014	14775	11467	12807
Biosynthesis of siderophore group nonribosomal peptides	9831	12808	12636	13653	14392	14248	13355	9687	10081	14171	11762	12602
Biosynthesis of type II polyketide backbone	142	188	203	186	203	210	310	246	254	282	159	183
Biosynthesis of type II polyketide products	499	543	356	301	337	252	317	195	177	478	194	307
Biosynthesis of unsaturated fatty acids	52966	68751	67447	68351	71079	68484	66923	50523	50902	75348	57659	63426
Biosynthesis of vancomycin group antibiotics	11971	15474	14017	15328	15301	14328	13951	9697	10190	16751	11998	14047
Biotin metabolism	24979	32873	31705	28577	30204	27314	27704	22318	22334	33246	24444	27149
Bisphenol degradation	23887	31286	33798	32024	36373	35333	34541	29446	27713	34670	30957	31100
Bladder cancer	809	1091	1195	1070	1457	1375	1440	994	968	1258	1091	1020
Butanoate metabolism	195721	254513	258940	235557	257877	248069	241613	196041	191209	270212	208980	222346
Butirosin and neomycin biosynthesis	11171	14214	12699	15800	14931	15655	13842	9241	10093	16234	12033	14019
C5-Branched dibasic acid metabolism	61874	79223	75050	74547	76630	75925	70582	52177	53742	82891	60684	68840
Caffeine metabolism	232	319	330	479	527	445	408	376	349	530	417	388
Calcium signaling pathway	94	171	103	262	190	153	176	30	54	168	148	316
Caprolactam degradation	45647	60049	64672	55238	64823	61102	61020	52625	49381	64805	52836	53499
Carbohydrate digestion and absorption	691	965	1004	939	984	912	1021	798	737	887	852	996
Carbohydrate metabolism	23976	30726	27800	34293	32685	32807	31052	20007	21407	34534	26044	31146
Carbon fixation in photosynthetic organisms	87669	113406	107979	107541	111385	106970	103695	75053	76333	117746	88202	101166
Carbon fixation pathways in prokaryotes	213694	275816	264210	252438	261689	251678	242799	185234	187917	284687	209004	234954
Cardiac muscle contraction	5623	7373	7830	7391	7635	7377	7609	5552	5366	7676	6296	6865
Carotenoid biosynthesis	12419	16173	13666	17859	17029	16522	15284	9006	10347	18637	13100	16437
Cell cycle - Caulobacter	89203	115527	112957	113257	115668	113574	109943	78964	80493	121170	94425	105457
Cell division	12244	15981	15496	13753	14802	13835	13790	10327	10484	15921	11456	13027
Cell motility and secretion	49049	63876	59762	65435	63391	60438	59591	41122	42488	67613	51761	60110
Cellular antigens	15029	19727	18510	21860	22097	21504	20466	13924	14426	23139	17420	19618
Chagas disease (American trypanosomiasis)	3783	4894	4382	6733	6111	6208	5900	3276	3561	6187	4976	5729
Chaperones and folding catalysts	156591	203321	191134	197308	199100	193861	185982	133002	137992	212658	159057	182617
Chloroalkane and chloroalkene degradation	54150	70483	73098	70404	75213	72767	71574	56181	54600	75607	62530	66974
Chlorocyclohexane and chlorobenzene degradation	21719	28298	29119	31039	32635	32525	30921	23549	22916	32376	26826	29081
Chromosome	208045	270733	256564	264733	265162	260373	249012	178880	185113	284924	214798	244952
Chronic myeloid leukemia	61	72	27	121	147	79	77	26	33	168	63	107
Circadian rhythm - plant	2754	3610	3156	4271	4243	4041	3763	2485	2735	4490	3275	3707
Citrate cycle (TCA cycle)	154183	198238	190502	183576	190074	184799	177088	135063	136991	206077	152539	169984
Clavulanic acid biosynthesis	85	102	133	86	96	102	86	148	107	179	90	81
Colorectal cancer	2614	3380	4286	3730	4209	4082	4471	3363	2975	3632	3662	3640
Cyanoamino acid metabolism	44513	57736	55050	63881	63198	63678	59690	41405	42832	66062	51136	57523
Cysteine and methionine metabolism	145860	189139	177814	189935	191561	186812	178176	125402	130614	203931	153638	174145
Cytochrome P450	106	160	170	186	228	195	186	152	156	182	199	188
Cytoskeleton proteins	37994	49250	46304	47453	48504	47190	44949	32095	33186	51946	38542	44302
D-Alanine metabolism	15318	19795	19278	18168	18962	18530	17881	13559	13804	20488	15165	16916
D-Arginine and D-ornithine metabolism	1388	1837	2222	1495	1874	1775	1896	1527	1374	1693	1488	1525
D-Glutamine and D-glutamate metabolism	22737	29281	27209	28143	28318	27549	26258	18631	19465	30784	22561	25892
DNA repair and recombination proteins	418525	543074	509492	535088	542695	530078	503797	360048	373990	580488	432671	491749
DNA replication	82278	106626	100739	101277	104221	101622	96870	70314	72627	111672	82920	93919
DNA replication proteins	138126	179367	168959	173522	176441	171114	164274	117482	121767	189234	140922	160689
Dilated cardiomyopathy (DCM)	47	60	72	78	90	88	86	57	55	55	89	76
Dioxin degradation	10973	14365	15092	14707	15627	14880	14770	12015	11455	16409	12689	13836
Drug metabolism - cytochrome P450	32963	43477	47252	44036	48575	46258	47751	37698	35284	46416	40790	42870
Drug metabolism - other enzymes	39543	50979	47910	52560	53607	52672	50031	34718	36112	56264	42318	47457
Electron transfer carriers	6459	8484	8540	7736	7624	7348	7417	5987	5748	8188	6581	7291
Endocrine and other factor-regulated calcium reabsorption	8	16	15	9	8	8	8	2	6	5	11	13
Endocytosis	6	6	5	7	29	25	10	7	6	9	9	8
Energy metabolism	148928	192943	191035	183906	194236	189117	183191	138618	137436	199682	156285	172765
Epithelial cell signaling in Helicobacter pylori infection	4506	5888	6093	4950	5520	4978	5405	4102	4034	5458	4426	5041
Ether lipid metabolism	5265	6799	6045	10093	8840	9432	8434	5104	5430	8913	7529	8538
Ethylbenzene degradation	13096	17134	17511	16092	18103	18001	16762	13567	13497	18806	14582	15110
Fatty acid biosynthesis	104464	134788	129155	134169	136693	134437	127232	93038	95874	145499	110550	123309
Fatty acid elongation in mitochondria	97	124	137	128	161	140	151	99	98	101	134	123
Fatty acid metabolism	137742	180585	185337	170860	191946	182754	178912	145521	141362	197403	154356	162192
Fc gamma R-mediated phagocytosis	6	6	5	7	29	25	10	7	6	9	9	8
Flagellar assembly	134361	173817	171487	167849	164168	160129	154656	116576	117172	179970	134985	152558
Flavone and flavonol biosynthesis	1653	2091	1792	3045	2457	2855	2392	1335	1572	2545	2137	2500
Flavonoid biosynthesis	7433	9824	8411	10796	10828	10165	9537	6095	6865	11591	8284	9734
Fluorobenzoate degradation	12819	16657	16431	18438	19425	19316	18034	13596	13373	19640	15633	17080
Focal adhesion	47	60	72	78	90	88	86	57	55	55	89	76
Folate biosynthesis	77725	100650	95274	98179	100078	97688	93026	67217	69232	107067	79764	90844
Fructose and mannose metabolism	101066	130465	122836	131880	132645	129833	123359	87559	89613	139448	106113	121299
Function unknown	270645	350897	339559	351254	351436	345249	335562	242007	245690	370877	287172	324158
G protein-coupled receptors	11	41	14	18	9	9	11	4	6	18	8	22
Galactose metabolism	82879	105275	92562	121720	114427	117730	106112	66684	73424	121852	91681	106662
Gastric acid secretion	8	16	15	9	8	8	8	2	6	5	11	13
General function prediction only	650917	841849	802295	827513	840913	821824	787840	572603	588898	898627	676615	764813
Geraniol degradation	68294	90169	96979	81830	95723	90360	90477	78100	73902	96483	78394	79428
Germination	1155	1488	2236	809	1337	1382	1106	1288	1452	1756	1186	910
Glutamatergic synapse	15070	19570	19384	19385	20417	20028	19470	14181	14252	20936	16488	18117
Glutathione metabolism	65818	86784	89791	88026	95209	90968	92080	68094	66020	93911	77383	83823
Glycan bindng proteins	1	4	2	5	0	1	1	3	1	2	2	1
Glycan biosynthesis and metabolism	10792	14158	13752	13478	12834	12382	12486	9214	9271	13814	10906	12511
Glycerolipid metabolism	59857	76705	70965	76765	78924	76725	72092	51128	53233	84677	62004	70419
Glycerophospholipid metabolism	93434	120753	113092	121676	121995	119301	113621	80153	83263	130815	98003	110903
Glycine, serine and threonine metabolism	166975	216273	210436	220156	225653	222218	212688	154241	156597	235553	182953	201561
Glycolysis / Gluconeogenesis	195145	251037	239792	239737	247548	241805	229750	171840	174906	264783	198285	223094
Glycosaminoglycan degradation	5785	7269	5782	10380	8868	9703	8382	4499	5322	9545	7170	8648
Glycosphingolipid biosynthesis - ganglio series	3581	4539	3618	6469	5568	5945	5305	2800	3277	5962	4473	5387
Glycosphingolipid biosynthesis - globo series	10963	13546	10750	16882	15056	16212	13918	7774	9198	16468	11938	14274
Glycosphingolipid biosynthesis - lacto and neolacto series	9	8	12	22	40	47	30	17	8	10	27	18
Glycosylphosphatidylinositol(GPI)-anchor biosynthesis	4	8	8	13	2	2	4	4	10	14	7	14
Glycosyltransferases	75322	97652	90431	98506	95550	93012	89321	63258	65783	103339	77876	90560
Glyoxylate and dicarboxylate metabolism	139556	180999	184658	172585	185884	182106	177912	134894	133399	189917	150179	162609
GnRH signaling pathway	6	6	5	7	29	25	10	7	6	9	9	8
Hematopoietic cell lineage	38	52	50	60	79	51	52	45	50	56	62	64
Histidine metabolism	106622	137881	131218	137104	140678	137003	131013	94375	97108	148958	112581	125700
Homologous recombination	115860	150135	141133	140076	144616	139882	133446	97642	100971	156064	114691	130482
Huntington's disease	16276	21215	22311	21568	22595	21997	22257	16238	15774	22343	18597	20307
Hypertrophic cardiomyopathy (HCM)	1065	1369	1329	2569	1961	2221	2034	1024	1135	1794	1832	2101
Indole alkaloid biosynthesis	1480	1853	1759	2868	2370	2605	2372	1202	1316	2204	2081	2403
Influenza A	2688	3472	4402	3848	4340	4200	4595	3473	3087	3755	3812	3754
Inorganic ion transport and metabolism	62974	81628	80446	87027	86003	85663	82854	58264	59565	88849	71322	79143
Inositol phosphate metabolism	40273	51608	48546	54569	55361	55954	52042	36245	37789	58051	44489	49162
Insulin signaling pathway	12420	16242	14656	16181	15997	15387	14685	9737	10301	16767	12447	15129
Ion channels	4471	5776	5361	6845	6913	6819	6352	4065	4271	7075	5309	6094
Isoflavonoid biosynthesis	382	480	353	479	442	600	376	255	391	585	400	406
Isoquinoline alkaloid biosynthesis	12309	15674	15010	16770	16223	15931	15402	10837	10967	17184	13357	15181
Leishmaniasis	4	6	5	6	5	4	6	13	16	20	4	7
Leukocyte transendothelial migration	47	60	72	78	90	88	86	57	55	55	89	76
Limonene and pinene degradation	70769	92735	99106	86065	100863	96154	94506	80493	77164	100603	82491	83279
Linoleic acid metabolism	10601	13901	15202	14205	15840	15463	15318	12882	11688	14852	13477	13691
Lipid biosynthesis proteins	157008	203878	197735	197659	206779	198769	191859	145247	147116	219619	166325	183898
Lipid metabolism	22287	28865	27664	29328	29900	29039	28183	20263	20750	31303	24214	27328
Lipoic acid metabolism	12116	15754	14468	16006	16280	15989	14845	10174	10835	17081	12786	14797
Lipopolysaccharide biosynthesis	70182	90759	81739	96394	88342	86670	82137	54826	58602	96822	72123	85764
Lipopolysaccharide biosynthesis proteins	82886	107376	97473	114205	105360	102963	98444	66696	70391	114793	86635	102072
Lysine biosynthesis	112035	144606	136915	141065	142721	140848	132750	97049	99963	153062	115565	129940
Lysine degradation	89258	117048	121092	107925	122832	116571	115282	94104	91290	126153	98812	102823
Lysosome	10135	12701	10437	19419	16236	17817	15655	8181	9473	16655	13353	16166
MAPK signaling pathway - yeast	5815	7629	7639	6865	7655	7367	7235	5484	5580	7842	6019	6556
Meiosis - yeast	12327	16217	17502	15894	17396	16066	17150	13508	12682	16643	14704	15778
Melanogenesis	22	28	31	32	38	31	57	40	43	53	42	33
Membrane and intracellular structural molecules	111462	145736	143176	151487	147132	144677	143519	101110	101995	153089	123150	139114
Metabolism of cofactors and vitamins	32577	42056	41559	42699	43625	43141	41808	30031	30172	44632	35243	39631
Metabolism of xenobiotics by cytochrome P450	30134	39774	43147	39433	44071	41893	43133	34396	32234	42179	36850	38631
Methane metabolism	202190	260070	253948	235819	247422	241223	230994	180546	179447	263246	199960	222742
Mineral absorption	1974	2761	2330	2633	2949	2698	2503	1502	1766	3123	2042	2690
Mismatch repair	108550	140446	131467	137082	138653	135233	128606	91775	95150	148981	110290	126377
N-Glycan biosynthesis	9969	12513	11119	12134	11951	11277	10789	7744	7856	13091	9423	11432
NOD-like receptor signaling pathway	2493	3287	2945	2857	3283	2713	2818	2074	2177	3595	2430	2840
Naphthalene degradation	44122	58116	61062	56443	63649	60562	59644	49298	47488	64054	52231	54342
Neuroactive ligand-receptor interaction	27	32	44	40	41	30	38	53	57	68	61	38
Nicotinate and nicotinamide metabolism	68746	89413	85257	87585	90114	87455	83926	60925	62411	95676	71886	80955
Nitrogen metabolism	133765	174431	171699	173994	178634	173872	170252	124470	124818	185105	145479	161817
Nitrotoluene degradation	32036	40678	42142	33404	33277	33455	31952	30403	27736	37378	29213	32123
Non-homologous end-joining	15031	19538	18996	21718	22044	21359	20944	14762	14972	22990	17532	19346
Notch signaling pathway	61	72	27	121	147	79	77	26	33	168	63	107
Novobiocin biosynthesis	25278	32491	30556	31524	31500	30882	29239	21426	22086	34110	25470	28892
Nucleotide excision repair	62031	80500	75546	80620	82023	79730	76132	54156	56084	86994	65042	73588
Nucleotide metabolism	5699	7195	5949	4772	5218	5044	4294	3788	3981	6975	3743	4506
One carbon pool by folate	78417	101901	96461	98727	101005	98108	94039	67978	69966	107723	80693	91131
Other glycan degradation	20066	25222	20333	37133	31199	34028	29926	15221	17864	32124	25387	30972
Other ion-coupled transporters	154786	201067	194482	198334	205777	199930	193946	140328	142672	213680	165216	184429
Other transporters	38160	49648	47042	48104	48367	47491	45531	33482	33983	51952	39119	44728
Others	171864	223839	215465	229212	235437	227043	221965	157706	159949	242661	188052	213975
Oxidative phosphorylation	281858	364712	339569	362302	362731	351081	335119	239137	248276	393178	289152	332561
PPAR signaling pathway	38752	50800	50588	49492	53805	51633	50189	39708	38916	55874	42906	46317
Pancreatic secretion	35	48	59	49	49	38	46	55	63	73	72	51
Pantothenate and CoA biosynthesis	106587	137906	132006	131121	135108	131186	125360	93509	95360	144925	108159	121723
Parkinson's disease	8316	10842	12226	11231	11982	11587	12217	9009	8427	11394	10072	10606
Pathogenic Escherichia coli infection	47	60	72	78	90	88	86	57	55	55	89	76
Pathways in cancer	8383	10991	11435	10414	12002	11036	11524	8761	8354	11719	9564	10246
Penicillin and cephalosporin biosynthesis	16433	21022	18912	25009	23389	23893	22007	13782	15059	24997	18771	21788
Pentose and glucuronate interconversions	72531	92147	85745	106064	101641	103917	96613	63451	66590	105375	82462	94006
Pentose phosphate pathway	125862	162108	151159	167275	168372	165718	156426	109123	112990	178200	133104	152881
Peptidases	289448	375429	347581	392740	388063	383889	360764	246746	260274	413007	310442	356945
Peptidoglycan biosynthesis	114628	148482	139986	142434	143624	141368	134094	97581	101669	156205	116153	131261
Peroxisome	51473	66978	66922	64976	69806	68188	65791	50864	50255	71790	56345	60879
Pertussis	4695	6208	6571	6722	6580	6557	7111	5210	4815	6284	5856	6374
Phagosome	47	60	72	78	90	88	86	57	55	55	89	76
Phenylalanine metabolism	73080	94682	94528	93557	97715	94977	91631	71570	70366	104487	79077	86481
Phenylalanine, tyrosine and tryptophan biosynthesis	130721	168819	157000	163591	163914	160400	151521	109133	113528	177556	131136	150239
Phenylpropanoid biosynthesis	22031	28482	24651	35051	32379	33136	30082	18529	20590	35085	25825	30356
Phosphatidylinositol signaling system	17229	22210	21212	21074	21997	21590	20595	14943	15330	23259	17460	19853
Phosphonate and phosphinate metabolism	6380	8267	9485	8032	9132	8565	9148	7533	6863	8864	7842	7899
Phosphotransferase system (PTS)	10892	14322	15430	11001	12830	11880	12696	10388	10253	13378	10629	10692
Photosynthesis	56783	76009	66989	82220	76878	73589	71367	43945	47238	80211	61281	79359
Photosynthesis - antenna proteins	1607	2935	1708	4503	3198	2607	3056	537	898	2928	2517	5373
Photosynthesis proteins	61670	83249	73708	89692	83904	79764	78230	47534	51079	86923	66739	88024
Phototransduction - fly	47	60	72	78	90	88	86	57	55	55	89	76
Plant-pathogen interaction	23434	30323	28602	28834	29238	28094	27039	19716	20441	31932	23272	26497
Polycyclic aromatic hydrocarbon degradation	29272	38019	38764	36945	41858	40151	38899	31376	31149	41780	33967	35417
Polyketide sugar unit biosynthesis	30549	39623	36600	38230	38745	36556	35660	25432	26436	42084	30551	35530
Pores ion channels	75909	99941	98886	105825	103511	101609	102261	70768	70605	104300	86516	97666
Porphyrin and chlorophyll metabolism	171487	223829	214620	205301	217853	205980	200711	147854	151160	233061	170858	196576
Prenyltransferases	62146	80571	73902	78420	80273	77605	73679	51581	54736	86382	63163	72593
Primary bile acid biosynthesis	2565	3345	3753	2764	3430	3085	3262	3195	2880	3526	2861	2782
Primary immunodeficiency	7660	10012	9201	11091	11433	11165	10411	7174	7621	12162	8918	9917
Prion diseases	1242	1658	1892	1945	2073	2012	2076	1504	1401	1799	1709	1823
Progesterone-mediated oocyte maturation	2486	3277	2932	2852	3276	2706	2811	2071	2169	3588	2423	2834
Propanoate metabolism	179315	233449	235908	221102	240472	231730	225942	178564	175141	249126	194206	207880
Prostate cancer	2486	3277	2932	2852	3276	2706	2811	2071	2169	3588	2423	2834
Proteasome	6318	8377	8462	7189	8488	7532	7519	6983	6594	9310	6883	7142
Protein digestion and absorption	2251	2984	2459	3772	3513	3345	3157	1909	2180	3812	2737	3162
Protein export	96043	124494	115817	120839	121790	119470	112614	80283	83953	131522	96875	110761
Protein folding and associated processing	143545	185953	178739	180377	183216	178230	173711	125692	127315	192017	148056	168744
Protein kinases	82960	108672	101844	109192	111274	108471	103082	71252	75792	115595	88821	101169
Protein processing in endoplasmic reticulum	13760	17572	16029	15628	16136	15534	14467	10979	11595	17804	12544	14806
Proximal tubule bicarbonate reclamation	8666	10982	10006	11450	11170	11068	10405	6983	7304	11968	8808	10264
Purine metabolism	339343	440417	419149	430493	442401	428068	412485	297828	305277	469033	352846	398634
Pyrimidine metabolism	228676	296637	277801	287298	293140	285015	271003	194620	202107	315058	232711	264446
Pyruvate metabolism	196930	254375	250172	235871	249162	240763	233531	180483	179530	262796	200690	222436
RIG-I-like receptor signaling pathway	665	811	621	788	888	975	767	458	512	934	616	684
RNA degradation	70849	92370	86857	92719	93763	90730	87327	61224	63517	99208	74762	85745
RNA polymerase	22425	29211	27352	28526	28788	27846	26579	18955	19771	30907	22964	26343
RNA transport	13411	17291	15473	16709	15496	14905	14283	10159	10782	17278	12958	15376
Regulation of actin cytoskeleton	47	60	72	78	90	88	86	57	55	55	89	76
Renal cell carcinoma	3218	4256	4185	3705	4365	4165	4159	3288	3161	4311	3412	3658
Renin-angiotensin system	1870	2402	2471	3921	3260	3550	3359	1894	1930	2881	2879	3286
Replication, recombination and repair proteins	141385	181802	163022	185025	183167	190161	166973	111821	124938	199607	146404	167865
Restriction enzyme	17885	23138	21104	21552	20315	19841	18658	13713	14350	23155	16930	20236
Retinol metabolism	16158	21048	20772	20803	22303	21269	20509	16009	16018	23214	17951	19738
Riboflavin metabolism	48844	63859	59895	68287	66340	65914	62137	43252	44996	70554	53872	61668
Ribosome	315073	407911	379474	393189	397611	387842	366718	261985	273623	428921	316075	361718
Ribosome Biogenesis	180591	235624	223475	223274	228935	221479	214270	155281	160165	243827	183019	207055
Ribosome biogenesis in eukaryotes	7260	9503	8900	9050	9561	9454	8876	6448	6735	10158	7476	8390
Salivary secretion	8	16	15	9	8	8	8	2	6	5	11	13
Secondary bile acid biosynthesis	261	361	455	258	334	298	355	272	253	313	293	265
Secretion system	291218	379323	366707	366812	370731	357510	348455	257759	259457	395355	300231	339938
Selenocompound metabolism	70830	91826	86514	93337	94378	92928	88113	61819	64456	99913	75541	84986
Sesquiterpenoid biosynthesis	73	87	115	97	96	76	94	149	156	190	144	100
Shigellosis	47	60	72	78	90	88	86	57	55	55	89	76
Signal transduction mechanisms	76078	99455	94778	104974	104009	100789	97724	67408	69766	107271	84291	96475
Small cell lung cancer	2618	3386	4291	3736	4214	4086	4477	3376	2991	3652	3666	3647
Sphingolipid metabolism	21714	27282	23240	33864	31233	31500	28916	17227	18860	32885	24702	29410
Sporulation	13280	17229	18778	14326	16126	16452	14258	11633	12981	18133	13175	13623
Staphylococcus aureus infection	511	599	724	485	541	513	551	530	505	772	459	529
Starch and sucrose metabolism	123109	158392	142773	180131	169609	172872	158628	102593	110750	180266	137134	160185
Steroid biosynthesis	5636	7385	6781	8648	8368	7752	7654	4896	5222	8475	6649	7800
Steroid hormone biosynthesis	5202	6780	6774	6929	7839	6787	6865	5777	5389	8161	6055	6756
Stilbenoid, diarylheptanoid and gingerol biosynthesis	11353	14740	14869	14581	16727	16180	15199	12886	13092	17024	13806	14075
Streptomycin biosynthesis	62107	79910	73588	78756	79839	77989	73914	51962	54590	86049	62912	72455
Styrene degradation	22487	29147	30385	28853	30902	30123	29460	24006	23059	32398	25419	26856
Sulfur metabolism	59521	77539	74219	79782	80453	78535	75744	53291	55025	84134	65095	73318
Sulfur relay system	66766	86551	80684	82138	84566	81991	77096	56006	58124	91763	66265	76363
Synthesis and degradation of ketone bodies	27633	36146	37836	35174	39475	37752	37529	29874	28786	40123	31908	33118
Systemic lupus erythematosus	143	184	180	109	174	134	175	114	112	211	91	133
Taurine and hypotaurine metabolism	22173	29058	28105	30322	31796	30801	29644	21180	21591	32752	25434	27918
Terpenoid backbone biosynthesis	92732	120574	114199	115708	121114	116669	111846	81657	84637	128826	95998	107514
Tetracycline biosynthesis	24914	32155	30611	33357	32238	32650	30397	21288	22051	34036	26526	30424
Thiamine metabolism	68894	89118	83539	85373	87489	85252	80095	57751	60720	94950	69296	78774
Tight junction	47	60	72	78	90	88	86	57	55	55	89	76
Toluene degradation	38007	49590	47680	48922	51334	49915	47050	35433	35899	55084	40627	45219
Toxoplasmosis	2620	3393	4297	3738	4215	4084	4474	3367	2979	3640	3670	3646
Transcription factors	241946	312866	297631	331155	331957	337224	312996	217365	228193	348657	268506	298336
Transcription machinery	175524	226621	210200	234181	232517	231506	214912	151730	160411	248980	186713	211019
Transcription related proteins	964	1204	1115	721	750	583	735	604	624	886	568	698
Translation factors	75674	97772	90487	93937	94065	91619	86649	62156	64987	102390	75157	86386
Translation proteins	129437	167601	157303	158807	160610	155856	149266	108007	111778	173817	127981	147363
Transporters	990205	1273400	1255886	1175275	1276981	1260383	1203200	918865	925301	1349088	1021513	1111099
Tropane, piperidine and pyridine alkaloid biosynthesis	22840	29623	28430	28559	29657	28315	27526	20859	20915	31439	23871	26588
Tryptophan metabolism	115035	150132	154518	145123	160583	154214	151656	120603	117295	164721	129494	136533
Tuberculosis	33731	43774	39619	45445	44835	42944	41018	27444	29101	48259	35336	41724
Two-component system	379530	494957	477653	495396	501690	489121	473256	338534	347872	526830	405925	457706
Type I diabetes mellitus	8703	11195	10628	11060	11737	11401	10691	7801	8031	12063	9248	10367
Type II diabetes mellitus	6495	8401	7774	8322	8425	8089	7829	5360	5544	8866	6647	7880
Tyrosine metabolism	81272	105559	102765	108604	113123	109818	105391	77584	78386	118023	90808	100183
Ubiquinone and other terpenoid-quinone biosynthesis	59634	77659	72546	73875	76369	74070	70227	50903	52474	81576	60130	69840
Ubiquitin system	6053	7954	6689	9026	8780	8646	7618	4922	5503	9666	6688	7877
VEGF signaling pathway	4	6	5	6	5	4	6	13	16	20	4	7
Valine, leucine and isoleucine biosynthesis	140758	180849	172047	170379	177201	173923	163953	121979	124970	190770	140458	158047
Valine, leucine and isoleucine degradation	164782	215005	220322	205295	228794	220191	215257	170921	166938	234230	184182	193203
Various types of N-glycan biosynthesis	8	13	6	8	12	12	10	4	2	2	8	10
Vasopressin-regulated water reabsorption	272	296	206	185	176	130	148	97	99	255	130	178
Vibrio cholerae infection	138	172	204	205	244	233	237	159	152	149	226	200
Vibrio cholerae pathogenic cycle	13226	17385	16919	16337	15656	15134	14968	11668	11509	16924	13185	15431
Viral myocarditis	2661	3440	4358	3808	4299	4170	4557	3420	3030	3687	3751	3716
Vitamin B6 metabolism	30282	39349	37001	36854	39182	37545	35770	26444	27090	42267	30550	34351
Wnt signaling pathway	61	72	27	121	147	79	77	26	33	168	63	107
Xylene degradation	8548	11039	11288	10009	10978	10509	10057	8890	8377	12191	8548	9578
Zeatin biosynthesis	5895	7647	7084	7299	7363	7176	6777	4887	5107	7996	5878	6725
alpha-Linolenic acid metabolism	6179	8163	7766	7859	8633	8336	7882	5925	6104	9114	6687	7276
beta-Alanine metabolism	85242	111761	115832	105076	118518	112838	111118	90997	87966	121154	96001	100127
beta-Lactam resistance	9526	12328	11212	15733	14392	14925	13667	8316	9115	15016	11713	13627
mRNA surveillance pathway	584	778	824	644	606	603	528	618	514	720	569	622
p53 signaling pathway	2643	3431	4327	3768	4241	4117	4515	3397	2999	3671	3704	3670
