# Supplementary material for: Impact of intercropping on the coupling between soil microbial community structure, activity, and nutrient-use efficiencies
Source: PeerJ. 2019 Feb 8;7:e6412. doi: 10.7717/peerj.6412 (PMC6369829; doi:10.7717/peerj.6412)
Supplement: Supplemental Information 2 [file peerj-07-6412-s002.csv]

Guild	M-Sugarcane	I-Sugarcane	M-Soybean	I-Soybean
Wood Saprotroph	37.23¡À34.47a	48.21¡À44.47b	33.89¡À40.07ab	41.56¡À42.64b
Plant Pathogen	9.91¡À7.71a	5.79¡À6.45a	11.62¡À11.32b	13.85¡À15.3c
Plant Saprotroph	0.05¡À0.09a	0.06¡À0.23a	0.12¡À0.21a	0.09¡À0.05a
Fungal Parasite	0.33¡À0.3a	0.32¡À0.22a	0.58¡À0.68b	0.7¡À0.75b
Undefined Saprotroph	17.55¡À21a	16.92¡À21.27a	20.34¡À20.78a	16.09¡À14.7a
Lichen Parasite	3.16¡À5.58b	1.41¡À1.55a	0.12¡À0.24a	1.27¡À1.09a
Endophyte	0.76¡À0.51b	0.24¡À0.21a	0.65¡À0.68b	0.69¡À0.6b
Ectomycorrhizal	0.33¡À0.37b	0.78¡À0.68c	0.18¡À0.14a	0.26¡À0.22a
Dung Saprotroph	0.32¡À0.43bc	0.43¡À0.54c	0.18¡À0.26ab	0.26¡À0.16a
Arbuscular Mycorrhizal	0.12¡À0.14b	0.14¡À0.14b	0.01¡À0.01a	0.11¡À0.1b
Animal Pathogen	4.52¡À1.7a	0.47¡À0.46a	0.71¡À0.66a	0.94¡À0.63a
Unkonwn	25.73¡À27.69a	25.22¡À23.77a	31.6¡À24.96a	24.19¡À23.75a
