# Supplementary material for: Impact of intercropping on the coupling between soil microbial community structure, activity, and nutrient-use efficiencies
Source: PeerJ. 2019 Feb 8;7:e6412. doi: 10.7717/peerj.6412 (PMC6369829; doi:10.7717/peerj.6412)
Supplement: Supplemental Information 4 [file peerj-07-6412-s004.csv]

OUT belong to Plant Pathogen	M-Sugarcane	M-Sugarcane	M-Sugarcane	I-Soybean	I-Sugarcane	I-Sugarcane	I-Sugarcane	M-Soybean	M-Soybean	M-Soybean	I-Soybean	I-Soybean	Taxon	Taxon Level	Trophic Mode	Guild	Confidence Ranking	Growth Morphology	Trait	Notes	Citation/Source	taxonomy
OTU754	371	448	370	620	401	755	937	707	531	1104	871	985	Gibberella	13	Pathotroph	Plant Pathogen	Probable	NULL	NULL	NULL	Tedersoo L, et al. 2014. Science 346:1256688	p__Ascomycota	c__Sordariomycetes	o__Hypocreales	f__Nectriaceae	g__Gibberella	s__unclassified_g__Gibberella
OTU277	340	489	233	137	163	176	417	464	306	350	515	430	Clonostachys	13	Pathotroph	Plant Pathogen	Probable	NULL	NULL	NULL	Tedersoo L, et al. 2014. Science 346:1256688	p__Ascomycota	c__Sordariomycetes	o__Hypocreales	f__Bionectriaceae	g__Clonostachys	s__Clonostachys_rosea
OTU1039	246	227	247	420	351	349	589	616	588	561	582	631	Gibellulopsis	13	Pathotroph	Plant Pathogen	Probable	NULL	NULL	NULL	Tedersoo L, et al. 2014. Science 346:1256688	p__Ascomycota	c__Sordariomycetes	o__norank_c__Sordariomycetes	f__Plectosphaerellaceae	g__Gibellulopsis	s__Gibellulopsis_nigrescens
OTU941	197	193	204	27	21	21	470	614	616	134	106	122	Gibellulopsis	13	Pathotroph	Plant Pathogen	Probable	NULL	NULL	NULL	Tedersoo L, et al. 2014. Science 346:1256688	p__Ascomycota	c__Sordariomycetes	o__norank_c__Sordariomycetes	f__Plectosphaerellaceae	g__Gibellulopsis	s__unclassified_g__Gibellulopsis
OTU828	120	169	94	159	186	257	62	60	63	88	115	103	Penicillium oxalicum	20	Pathotroph	Plant Pathogen	Probable	NULL	NULL	NULL	http://www.apsnet.org/publications/commonnames/Pages/default.aspx	p__Ascomycota	c__Eurotiomycetes	o__Eurotiales	f__Trichocomaceae	g__Penicillium	s__Penicillium_oxalicum
OTU202	87	94	56	28	91	144	37	42	42	28	52	34	Aspergillus aculeatus	20	Pathotroph	Plant Pathogen	Probable	Microfungus	NULL	NULL	http://www.apsnet.org/publications/commonnames/Pages/default.aspx	p__Ascomycota	c__Eurotiomycetes	o__Eurotiales	f__Trichocomaceae	g__Aspergillus	s__Aspergillus_aculeatus
OTU825	58	61	23	7	16	14	397	611	551	201	256	210	Colletotrichum	13	Pathotroph-Symbiotroph	Endophyte-Plant Pathogen	Probable	Microfungus	NULL	NULL	Costa IPMW, et al. 2012. Mycotaxon 119:26; Tedersoo L, et al. 2014. Science 346:1256688; http://www.apsnet.org/publications/commonnames/Pages/default.aspx	p__Ascomycota	c__Sordariomycetes	o__norank_c__Sordariomycetes	f__Glomerellaceae	g__Colletotrichum	s__Colletotrichum_capsici
OTU933	58	84	48	41	41	19	180	401	246	98	80	76	Monographella	13	Pathotroph	Plant Pathogen	Probable	NULL	NULL	NULL	Tedersoo L, et al. 2014. Science 346:1256688	p__Ascomycota	c__Sordariomycetes	o__Xylariales	f__norank_o__Xylariales	g__Monographella	s__Monographella_cucumerina
OTU241	57	118	95	255	47	85	211	1062	333	248	235	324	Monographella	13	Pathotroph	Plant Pathogen	Probable	NULL	NULL	NULL	Tedersoo L, et al. 2014. Science 346:1256688	p__Ascomycota	c__Sordariomycetes	o__Xylariales	f__norank_o__Xylariales	g__Monographella	s__Monographella_cucumerina
OTU1054	48	51	56	29	20	18	30	38	46	82	35	39	Microdochium	13	Pathotroph-Symbiotroph	Endophyte-Plant Pathogen	Possible	Dark Septate Endophyte	NULL	NULL	Tedersoo L, et al. 2014. Science 346:1256688 (as plant pathogen); Mandyam et al. 2012. Mycorrhiza 22:109-119 (as DSE).	p__Ascomycota	c__Sordariomycetes	o__Xylariales	f__norank_o__Xylariales	g__Microdochium	s__unclassified_g__Microdochium
OTU171	38	53	29	61	35	59	22	22	17	9	9	8	Gibellulopsis	13	Pathotroph	Plant Pathogen	Probable	NULL	NULL	NULL	Tedersoo L, et al. 2014. Science 346:1256688	p__Ascomycota	c__Sordariomycetes	o__norank_c__Sordariomycetes	f__Plectosphaerellaceae	g__Gibellulopsis	s__unclassified_g__Gibellulopsis
OTU29	22	9	19	5	2	4	24	18	12	6	6	12	Phaeoacremonium	13	Pathotroph	Plant Pathogen	Probable	NULL	NULL	NULL	Tedersoo L, et al. 2014. Science 346:1256688	p__Ascomycota	c__Sordariomycetes	o__Diaporthales	f__Togniniaceae	g__Phaeoacremonium	s__Phaeoacremonium_sp
OTU696	16	15	21	12	28	71	1	4	7	0	0	0	Ramichloridium	13	Pathotroph	Plant Pathogen	Probable	NULL	NULL	NULL	Tedersoo L, et al. 2014. Science 346:1256688	p__Ascomycota	c__Dothideomycetes	o__Capnodiales	f__Mycosphaerellaceae	g__Ramichloridium	s__Ramichloridium_luteum
OTU522	15	16	56	55	77	47	9	13	9	28	58	40	Curvularia	13	Pathotroph	Plant Pathogen	Probable	NULL	NULL	NULL	Tedersoo L, et al. 2014. Science 346:1256688	p__Ascomycota	c__Dothideomycetes	o__Pleosporales	f__Pleosporaceae	g__Curvularia	s__unclassified_g__Curvularia
OTU1217	14	15	7	38	79	34	4	5	3	33	36	26	Curvularia	13	Pathotroph	Plant Pathogen	Probable	NULL	NULL	NULL	Tedersoo L, et al. 2014. Science 346:1256688	p__Ascomycota	c__Dothideomycetes	o__Pleosporales	f__Pleosporaceae	g__Curvularia	s__unclassified_g__Curvularia
OTU1215	13	17	9	4	3	0	101	126	122	134	141	182	Lectera	13	Pathotroph	Plant Pathogen	Probable	NULL	NULL	NULL	Tedersoo L, et al. 2014. Science 346:1256688	p__Ascomycota	c__Sordariomycetes	o__norank_c__Sordariomycetes	f__Plectosphaerellaceae	g__Lectera	s__Lectera_longa
OTU770	10	8	32	0	0	0	296	275	305	16	21	27	Volutella	13	Pathotroph	Plant Pathogen	Probable	NULL	NULL	NULL	Tedersoo L, et al. 2014. Science 346:1256688 (doi:10.1126/science.1256688)	p__Ascomycota	c__Sordariomycetes	o__Hypocreales	f__Nectriaceae	g__Volutella	s__unclassified_g__Volutella
OTU507	9	8	15	47	88	81	13	8	19	0	0	0	Ramichloridium	13	Pathotroph	Plant Pathogen	Probable	NULL	NULL	NULL	Tedersoo L, et al. 2014. Science 346:1256688	p__Ascomycota	c__Dothideomycetes	o__Capnodiales	f__Mycosphaerellaceae	g__Ramichloridium	s__Ramichloridium_luteum
OTU833	5	3	5	0	0	0	63	62	62	0	1	1	Volutella	13	Pathotroph	Plant Pathogen	Probable	NULL	NULL	NULL	Tedersoo L, et al. 2014. Science 346:1256688 (doi:10.1126/science.1256688)	p__Ascomycota	c__Sordariomycetes	o__Hypocreales	f__Nectriaceae	g__Volutella	s__unclassified_g__Volutella
OTU346	3	5	11	8	8	1	4	2	4	13	11	3	Colletotrichum	13	Pathotroph-Symbiotroph	Endophyte-Plant Pathogen	Probable	Microfungus	NULL	NULL	Costa IPMW, et al. 2012. Mycotaxon 119:26; Tedersoo L, et al. 2014. Science 346:1256688; http://www.apsnet.org/publications/commonnames/Pages/default.aspx	p__Ascomycota	c__Sordariomycetes	o__norank_c__Sordariomycetes	f__Glomerellaceae	g__Colletotrichum	s__Colletotrichum_chlorophyti
OTU1108	2	2	2	5	6	9	4	3	8	7	5	16	Pseudocercospora	13	Pathotroph	Plant Pathogen	Probable	Microfungus	NULL	NULL	Tedersoo L, et al. 2014. Science 346:1256688	p__Ascomycota	c__Dothideomycetes	o__Capnodiales	f__Mycosphaerellaceae	g__Pseudocercospora	s__unclassified_g__Pseudocercospora
OTU958	2	1	5	1	9	3	10	17	18	6	4	5	Gibellulopsis	13	Pathotroph	Plant Pathogen	Probable	NULL	NULL	NULL	Tedersoo L, et al. 2014. Science 346:1256688	p__Ascomycota	c__Sordariomycetes	o__norank_c__Sordariomycetes	f__Plectosphaerellaceae	g__Gibellulopsis	s__Gibellulopsis_sp
OTU526	2	0	2	17	23	34	1	0	2	2	2	3	Cochliobolus	13	Pathotroph	Plant Pathogen	Probable	NULL	NULL	NULL	http://www.apsnet.org/publications/commonnames/Pages/default.aspx	p__Ascomycota	c__Dothideomycetes	o__Pleosporales	f__Pleosporaceae	g__Cochliobolus	s__Cochliobolus_intermedius
OTU623	2	1	0	4	0	548	23	2	5	2	2	0	Thermomyces	13	Pathotroph-Symbiotroph	Endophyte-Plant Pathogen	Possible	NULL	NULL	Host - Cannabaceae, Moraceae, Oleaceae	Costa IPMW, et al. 2012. Mycotaxon 119:26	p__Ascomycota	c__Eurotiomycetes	o__Eurotiales	f__norank_o__Eurotiales	g__Thermomyces	s__Thermomyces_lanuginosus
OTU374	1	6	0	30	0	1	3	5	10	6	6	13	Stagonosporopsis	13	Pathotroph	Plant Pathogen	Probable	NULL	NULL	NULL	http://www.apsnet.org/publications/commonnames/Pages/default.aspx	p__Ascomycota	c__Dothideomycetes	o__Pleosporales	f__norank_o__Pleosporales	g__Stagonosporopsis	s__unclassified_g__Stagonosporopsis
OTU984	1	0	3	40	3	11	1	0	2	21	2	4	Periconia byssoides	20	Pathotroph	Plant Pathogen	Probable	Microfungus	NULL	NULL	http://www.apsnet.org/publications/commonnames/Pages/default.aspx	p__Ascomycota	c__Dothideomycetes	o__Pleosporales	f__norank_o__Pleosporales	g__Periconia	s__Periconia_byssoides
OTU578	0	18	0	2	3	69	0	2	0	0	4	0	Eocronartium	13	Pathotroph	Plant Pathogen	Probable	NULL	NULL	NULL	Tedersoo L, et al. 2014. Science 346:1256688	p__Basidiomycota	c__Pucciniomycetes	o__Platygloeales	f__Eocronartiaceae	g__Eocronartium	s__Eocronartium_sp
