# Supplementary material for: Impact of intercropping on the coupling between soil microbial community structure, activity, and nutrient-use efficiencies
Source: PeerJ. 2019 Feb 8;7:e6412. doi: 10.7717/peerj.6412 (PMC6369829; doi:10.7717/peerj.6412)
Supplement: Supplemental Information 7 [file peerj-07-6412-s007.csv]

Respiration rate	Days after incubation	M-Sugarcane	I-Sugarcane	M-Soybean	I-Soybean	Cumulative respiration rate	Days after incubation	M-Sugarcane	I-Sugarcane	M-Soybean	I-Soybean	CUE:NUE	Treatments	CUE:NUE ratio
	1	0.314	0.35323	0.25623	0.2932		1	0.314	0.35323	0.25623	0.2932		M-Sugarcane1	1.086133509
		0.311	0.3462	0.2658	0.2765			0.311	0.3462	0.2658	0.2765		M-Sugarcane2	0.705137475
		0.3053	0.3255	0.25623	0.2652			0.3053	0.3255	0.25623	0.2652		M-Sugarcane3	0.994130813
	3	0.1983	0.215552	0.18323	0.23023		3	0.5123	0.568782	0.43946	0.52343		I-Sugarcane1	1.082339268
		0.199	0.2542	0.173565	0.26221			0.51	0.6004	0.439365	0.53871		I-Sugarcane2	1.090969419
		0.1892	0.1912	0.17232	0.19265			0.4945	0.5167	0.42855	0.45785		I-Sugarcane3	1.301995832
	5	0.147	0.15787	0.16565	0.18		5	0.6593	0.726652	0.60511	0.70343		M-Soybean1	1.273571834
		0.1566	0.163223	0.15658	0.19232			0.6666	0.763623	0.595945	0.73103		M-Soybean2	0.94221395
		0.1365	0.15632	0.17002	0.16565			0.631	0.67302	0.59857	0.6235		M-Soybean3	1.296844327
	7	0.0983	0.14955	0.112	0.09		7	0.7576	0.876202	0.71711	0.79343		I-Soybean1	1.731625805
		0.0899	0.15032	0.11232	0.0622			0.7565	0.913943	0.708265	0.79323		I-Soybean2	1.343382353
		0.1023	0.1395	0.12565	0.1023			0.7333	0.81252	0.72422	0.7258		I-Soybean3	1.6794501
	9	0.0811	0.1025	0.0895	0.09		9	0.8387	0.978702	0.80661	0.88343
		0.0823	0.1023	0.09001	0.0832			0.8388	1.016243	0.798275	0.87643
		0.0832	0.12565	0.10265	0.0732			0.8165	0.93817	0.82687	0.799
	11	0.075	0.0832	0.0732	0.08		11	0.9137	1.061902	0.87981	0.96343
		0.077	0.07232	0.0763	0.0832			0.9158	1.088563	0.874575	0.95963
		0.08	0.08225	0.0802	0.0932			0.8965	1.02042	0.90707	0.8922
	15	0.0703	0.075	0.073	0.075		15	0.984	1.136902	0.95281	1.03843
		0.073	0.08002	0.0692	0.0732			0.9888	1.168583	0.943775	1.03283
		0.062	0.07532	0.0732	0.0653			0.9585	1.09574	0.98027	0.9575
	19	0.0953	0.06813	0.071	0.074		19	1.0793	1.205032	1.02381	1.11243
		0.072	0.06232	0.07226	0.073232			1.0608	1.230903	1.016035	1.106062
		0.08	0.060232	0.06862	0.08323			1.0385	1.155972	1.04889	1.04073
	23	0.093	0.06	0.081	0.06		23	1.1723	1.265032	1.10481	1.17243
		0.077	0.0592	0.0823	0.06258			1.1378	1.290103	1.098335	1.168642
		0.088	0.05332	0.0753	0.0723			1.1265	1.209292	1.12419	1.11303
	27	0.06	0.06565	0.085	0.077		27	1.2323	1.330682	1.18981	1.24943
		0.066	0.06523	0.06225	0.077233			1.2038	1.355333	1.160585	1.245875
		0.052	0.0523	0.0833	0.06265			1.1785	1.261592	1.20749	1.17568
	31	0.05	0.075	0.07	0.075		31	1.2823	1.405682	1.25981	1.32443
		0.043	0.0702	0.0658	0.06522			1.2468	1.425533	1.226385	1.311095
		0.055	0.0562	0.0822	0.062423			1.2335	1.317792	1.28969	1.238103
	35	0.0456	0.07	0.05	0.06		35	1.3279	1.475682	1.30981	1.38443
		0.05533	0.06235	0.05632	0.0592			1.30213	1.487883	1.282705	1.370295
		0.05321	0.0565	0.049232	0.06232			1.28671	1.374292	1.338922	1.300423
	39	0.0521	0.06	0.0432	0.05		39	1.38	1.535682	1.35301	1.43443
		0.05321	0.0623	0.04323	0.05235			1.35534	1.550183	1.325935	1.422645
		0.0589	0.06248	0.03568	0.043932			1.34561	1.436772	1.374602	1.344355
	46	0.04	0.03	0.03565	0.04		46	1.42	1.565682	1.38866	1.47443
		0.04122	0.03652	0.03253	0.039232			1.39656	1.586703	1.358465	1.461877
		0.032	0.02923	0.0313	0.0372			1.37761	1.466002	1.405902	1.381555
	52	0.04	0.04	0.03	0.03		52	1.46	1.605682	1.41866	1.50443
		0.03258	0.0432	0.03222	0.03532			1.42914	1.629903	1.390685	1.497197
		0.0325	0.0365	0.02923	0.029			1.41011	1.502502	1.435132	1.410555
	60	0.04	0.03	0.03	0.03		60	1.5	1.635682	1.44866	1.53443
		0.0321	0.025	0.02901	0.03026			1.46124	1.654903	1.419695	1.527457
		0.0251	0.025	0.02946	0.018932			1.43521	1.527502	1.464592	1.429487
