# Supplementary material for: Impact of intercropping on the coupling between soil microbial community structure, activity, and nutrient-use efficiencies
Source: PeerJ. 2019 Feb 8;7:e6412. doi: 10.7717/peerj.6412 (PMC6369829; doi:10.7717/peerj.6412)
Supplement: Supplemental Information 8 [file peerj-07-6412-s008.csv]

	Bacteria abundance (copy g-1 dry soil)		Fungi abundance (copy g-1 dry soil)		Fungi : Bacteria ratio
M-Sugarcane1	8500000000		2.90E+07		3.41E-03
M-Sugarcane2	7200000000		3.37E+07		4.68E-03
M-Sugarcane3	7600000000		3.00E+07		3.95E-03
I-Sugarcane1	9800000000		3.70E+07		3.78E-03
I-Sugarcane2	9400000000		4.40E+07		4.68E-03
I-Sugarcane3	11200000000		3.00E+07		2.68E-03
M-Soybean1	6000000000		1.20E+07		2.00E-03
M-Soybean2	6200000000		1.90E+07		3.06E-03
M-Soybean3	6800000000		1.50E+07		2.21E-03
I-Soybean1	10800000000		2.40E+07		2.22E-03
I-Soybean2	9600000000		2.80E+07		2.92E-03
I-Soybean3	8600000000		2.00E+07		2.33E-03
